# Supplementary material for: Identification of Circulating Endocan-1 and Ether Phospholipids as Biomarkers for Complications in Thalassemia Patients
Source: Metabolites. 2021 Jan 26;11(2):70. doi: 10.3390/metabo11020070 (PMC7912378; doi:10.3390/metabo11020070)
Supplement: Supplementary file 1 [file metabolites-11-00070-s001.zip]

Archive with 3 entries (3 files):
- metabolites-1029505-supplementary.docx
- Supp Excel file 1_ Table Thalassemia vs Control_20201016.xlsx
- Supp Excel file 2 _Table TDTM Male vs TDTM Female_20201016.xlsx
