# Supplementary material for: Identification of Circulating Endocan-1 and Ether Phospholipids as Biomarkers for Complications in Thalassemia Patients
Source: Metabolites. 2021 Jan 26;11(2):70. doi: 10.3390/metabo11020070 (PMC7912378; doi:10.3390/metabo11020070)
Supplement: Supplementary file 1 [file metabolites-11-00070-s001.zip › Supp Excel file 1_ Table Thalassemia vs Control_20201016.xlsx]

## Sheet: Table ThalassemiaVScontrol_v2
Feature ID	Lipids ID	Adduct	Mass	RT	Fold change	Regulation in TDTM	P-value	Q-value	Mean TDTM	SD TDTM	Mean Control	SD Control
POS:321.2670@11.75	Arachidonic acid (C20:4 n-6)	[M+NH4]+	321.267	11.75	2.18	Up	2.28e-06	2.5e-06	371011	149907	197111	80385.6
POS:369.2867@5.01	Carnitine 14:1	[M+H]+	369.2867	5.01	2.43	Up	0.00528	0.00213	276792	333291	89335	36097.5
POS:427.3655@10.40	Carnitine 18:0	[M+H]+	427.3655	10.4	2.26	Up	1.13e-05	1.02e-05	489544	238475	211377	71696
POS:539.4910@18.11	Carnitine 26:0	[M+H]+	539.491	18.11	2.55	Up	2.97e-08	6.17e-08	576112	176815	226600	68657.6
POS:669.6420@70.84	CE18:0	[M+NH4]+	669.642	70.84	0.48	Down	1.28e-05	1.12e-05	3.07741e+06	1.35512e+06	6.71057e+06	2.90227e+06
POS:668.5507@48.76	CE18:3	[M+Na]+	668.5507	48.76	0.39	Down	3.67e-05	2.76e-05	2.97977e+06	1.36101e+06	6.49088e+06	1.36147e+06
POS:696.5824@54.30	CE20:3	[M+Na]+	696.5824	54.3	0.37	Down	3.4e-05	2.59e-05	1.5918e+06	762113	3.61061e+06	1.11414e+06
POS:715.6210@46.53	CE20:5	[M+NH4]+	715.621	46.53	0.46	Down	0.0024	0.00105	1.53051e+06	1.26521e+06	2.98665e+06	1.61419e+06
POS:713.6111@47.79	CE22:6	[M+NH4]+	713.6111	47.79	0.46	Down	1.02e-05	9.37e-06	1.32456e+07	5.9216e+06	2.38021e+07	5.65241e+06
POS:583.5169@30.63	DG(16:0_16:1)	[M+NH4]+	583.5169	30.63	2.37	Up	2.82e-07	4.15e-07	688346	269351	294643	94577.1
POS:576.5106@34.77	DG(18:0_18:1)	[M-H2O-C2H4]+	576.5106	34.77	2.56	Up	8.77e-08	1.55e-07	570189	222570	249680	94033.4
POS:611.5487@34.74	DG(18:0_18:1)	[M+NH4-C2H4]+	611.5487	34.74	2.24	Up	7.69e-09	1.92e-08	4.82913e+06	1.76017e+06	2.29278e+06	571416
POS:639.5771@34.75	DG(18:0_18:1)	[M+NH4]+	639.5771	34.75	3.02	Up	9.46e-12	9.37e-11	314777	131876	106015	22295.9
POS:639.5799@36.90	DG36:1	[M+NH4]+	639.5799	36.9	2.19	Up	1.24e-06	1.47e-06	745098	368963	355236	86582.1
POS:887.7581@47.42	Epoxy TG(16:0_18:1_18:2(O))	[M+NH4]+	887.7581	47.42	3.69	Up	4.76e-11	3.5e-10	1.64126e+06	678822	464848	222458
POS:885.7418@44.32	Epoxy TG(16:0_18:2_18:2(O))	[M+NH4]+	885.7418	44.32	3.1	Up	1.79e-08	4.08e-08	1.04069e+06	524783	339256	155849
POS:913.7735@47.75	Epoxy TG(18:1_18:1_18:2(O))	[M+NH4]+	913.7735	47.75	2.5	Up	2.12e-06	2.36e-06	1.05002e+06	542044	433983	223372
POS:911.7564@44.59	Epoxy TG(18:1_18:2_18:2(O))	[M+NH4]+	911.7564	44.59	3.7	Up	1.2e-07	2e-07	901968	503674	269171	154156
POS:715.5585@20.47	Glc-cer(d18:1/16:0(OH))	[M+H]+	715.5585	20.47	0.5	Down	3.6e-09	1.06e-08	230065	65028.5	455381	98111.6
POS:507.3692@10.28	LPC(O-18:1)	[M+H]+	507.3692	10.28	2.26	Up	8.63e-06	8.08e-06	3.62903e+06	1.9813e+06	1.92805e+06	789149
POS:729.5303@19.36	PC(14:0_18:2)	[M+H]+	729.5303	19.36	0.42	Down	2.07e-07	3.18e-07	4.11651e+06	1.7071e+06	9.21106e+06	1.85859e+06
POS:753.5303@19.01	PC(14:0_20:4)	[M+H]+	753.5303	19.01	0.46	Down	4.09e-05	3.04e-05	1.07343e+06	614056	2.03451e+06	595868
POS:743.5459@21.07	PC(15:0_18:2)	[M+H]+	743.5459	21.07	0.43	Down	2.98e-11	2.38e-10	2.34322e+06	569813	5.43869e+06	859945
POS:797.5556@15.03	PC(16:0_20:4(OH))	[M+H]+	797.5556	15.03	0.43	Down	0.00858	0.00319	211119	128284	640703	308013
POS:771.5773@24.35	PC(17:0_18:2)	[M+H]+	771.5773	24.35	0.45	Down	3.92e-07	5.49e-07	2.10582e+06	696131	4.45848e+06	1.17018e+06
POS:825.5868@18.02	PC(18:0_20:4(OH))	[M+H]+	825.5868	18.02	0.4	Down	0.000355	0.000199	530491	279615	1.8313e+06	833676
POS:825.5872@19.39	PC(18:0_20:4(OH))	[M+H]+	825.5872	19.39	0.27	Down	3.88e-09	1.11e-08	436922	181567	1.77338e+06	674876
POS:825.5875@18.61	PC(18:0_20:4(OH))	[M+H]+	825.5875	18.61	0.24	Down	1.1e-09	4e-09	279198	118264	1.20432e+06	395711
POS:839.6399@31.97	PC(18:0_22:3)	[M+H]+	839.6399	31.97	2.43	Up	1.01e-09	3.8e-09	561211	185692	213664	43714
POS:781.5616@20.89	PC(18:2_18:2)	[M+H]+	781.5616	20.89	0.34	Down	1.19e-07	2e-07	1.90211e+07	9.42742e+06	5.62082e+07	1.754e+07
POS:779.5451@18.77	PC(18:2_18:3)	[M+H]+	779.5451	18.77	0.48	Down	0.00155	0.000717	352595	178707	689363	308319
POS:805.5619@20.48	PC(18:2_20:4)	[M+H]+	805.5619	20.48	0.41	Down	5.25e-09	1.37e-08	1.10636e+07	4.1436e+06	2.53384e+07	3.22687e+06
POS:803.5480@18.52	PC(18:2_20:5)	[M+H]+	803.548	18.52	0.49	Down	0.00146	0.000681	268728	221397	570400	391523
POS:809.5916@24.27	PC(20:2_18:2)	[M+H]+	809.5916	24.27	0.42	Down	1.92e-07	2.97e-07	1.44575e+06	487568	3.83899e+06	1.8062e+06
POS:743.5827@25.04	PC(O-16:0/18:2)	[M+H]+	743.5827	25.04	0.41	Down	1.45e-10	8.5e-10	1.10154e+07	3.29975e+06	2.74267e+07	7.91724e+06
POS:743.5791@27.34	PC(O-16:1/18:1)	[M+H]+	743.5791	27.34	0.38	Down	1.39e-11	1.33e-10	5.62261e+06	1.44926e+06	1.55493e+07	4.50058e+06
POS:741.5666@24.47	PC(O-16:1/18:2)	[M+H]+	741.5666	24.47	0.25	Down	6.01e-15	8.62e-13	8.25271e+06	2.73764e+06	3.29894e+07	9.38132e+06
POS:767.5822@25.55	PC(O-16:1/20:4)	[M+H]+	767.5822	25.55	0.46	Down	8.64e-06	8.08e-06	1.74735e+06	873498	3.32982e+06	794157
POS:779.5809@25.31	PC(O-17:1/20:4)	[M+H]+	779.5809	25.31	0.49	Down	0.000201	0.000121	368863	170685	713035	244960
POS:771.6134@29.05	PC(O-18:0/18:2)	[M+H]+	771.6134	29.05	0.46	Down	4.87e-08	9.39e-08	3.09777e+06	816501	7.1928e+06	2.52696e+06
POS:819.6131@26.70	PC(O-18:1/22:5)	[M+H]+	819.6131	26.7	2.39	Up	1.27e-08	2.97e-08	2.11826e+06	577329	862750	305043
POS:767.5820@25.07	PC(O-18:2/18:2)	[M+H]+	767.582	25.07	0.4	Down	2.49e-12	3.76e-11	3.06709e+06	651347	7.66828e+06	1.99259e+06
POS:791.5816@24.56	PC(O-18:2/20:4)	[M+H]+	791.5816	24.56	0.45	Down	1.73e-10	9.94e-10	4.07684e+06	968907	8.73125e+06	2.09622e+06
POS:799.6433@33.27	PC(O-20:0/18:2)	[M+H]+	799.6433	33.27	0.37	Down	1.16e-06	1.39e-06	129212	58391.4	316880	92611.7
POS:873.6598@31.89	PC(O-22:1/22:6)	[M+H]+	873.6598	31.89	0.48	Down	1.79e-05	1.5e-05	341636	169439	545002	160084
POS:853.6912@36.10	PC(O-24:1/18:2)	[M+H]+	853.6912	36.1	0.36	Down	2.63e-08	5.67e-08	488481	187134	1.28639e+06	371058
POS:901.6931@35.30	PC(O-24:1/22:6)	[M+H]+	901.6931	35.3	0.5	Down	2.34e-05	1.87e-05	848103	397059	1.45041e+06	457924
POS:701.5328@28.12	PE(O-16:1/18:1)	[M+H]+	701.5328	28.12	0.46	Down	7.5e-08	1.35e-07	159415	59875.4	320518	70856.1
POS:699.5197@25.25	PE(O-16:1/18:2)	[M+H]+	699.5197	25.25	0.3	Down	6.68e-10	2.82e-09	277456	145338	845437	207395
POS:723.5197@24.73	PE(O-16:1/20:4)	[M+H]+	723.5197	24.73	0.37	Down	5.34e-08	1.01e-07	1.39258e+06	634204	3.37675e+06	1.22592e+06
POS:747.5228@23.96	PE(O-16:1/22:6)	[M+H]+	747.5228	23.96	0.36	Down	3.96e-10	1.86e-09	684963	288458	1.69498e+06	347398
POS:729.5662@32.21	PE(O-18:1/18:1)	[M+H]+	729.5662	32.21	0.42	Down	1.12e-08	2.67e-08	117509	43766.8	270440	57533.5
POS:727.5515@29.20	PE(O-18:1/18:2)	[M+H]+	727.5515	29.2	0.26	Down	4.68e-10	2.07e-09	373973	172523	1.39922e+06	448211
POS:751.5510@28.62	PE(O-18:1/20:4)	[M+H]+	751.551	28.62	0.35	Down	3.53e-08	7.09e-08	1.98818e+06	826297	5.32692e+06	1.82917e+06
POS:725.5358@25.88	PE(O-18:2/18:2)	[M+H]+	725.5358	25.88	0.32	Down	2.37e-09	7.55e-09	183890	93219.9	512693	119757
POS:749.5357@25.35	PE(O-18:2/20:4)	[M+H]+	749.5357	25.35	0.33	Down	2.19e-09	7.16e-09	1.16661e+06	564051	2.97094e+06	881208
POS:646.5040@14.54	SM(d16:1/14:0)	[M+H]+	646.504	14.54	0.23	Down	1.62e-06	1.86e-06	244040	107122	534609	134775
POS:674.5360@17.05	SM(d16:1/16:0)	[M+H]+	674.536	17.05	0.48	Down	2.11e-08	4.63e-08	7.37666e+06	2.20027e+06	1.55693e+07	3.48434e+06
POS:758.6298@28.32	SM(d16:1/22:0)	[M+H]+	758.6298	28.32	0.48	Down	5.73e-13	2.06e-11	8.04102e+06	1.70576e+06	1.71425e+07	2.47273e+06
POS:688.5513@18.58	SM(d17:1/16:0)	[M+H]+	688.5513	18.58	0.43	Down	1.4e-12	2.88e-11	3.05491e+06	771792	7.23489e+06	1.2876e+06
POS:716.5823@22.11	SM(d18:1/17:0)	[M+H]+	716.5823	22.11	0.45	Down	1.34e-12	2.88e-11	1.66034e+06	373137	3.70298e+06	625118
POS:744.6124@26.15	SM(d18:1/19:0)	[M+H]+	744.6124	26.15	0.44	Down	9.23e-12	9.37e-11	996718	257070	2.26415e+06	363970
POS:772.6450@30.45	SM(d18:1/21:0)	[M+H]+	772.645	30.45	0.4	Down	2.03e-10	1.1e-09	2.98715e+06	963845	7.3993e+06	1.20615e+06
POS:786.6608@32.39	SM(d18:1/22:0)	[M+H]+	786.6608	32.39	0.46	Down	3.97e-11	3e-10	3.11247e+07	7.76078e+06	6.74038e+07	9.74822e+06
POS:800.6768@34.51	SM(d18:1/23:0)	[M+H]+	800.6768	34.51	0.45	Down	1.12e-09	4e-09	1.13659e+07	3.50998e+06	2.48956e+07	3.11195e+06
POS:836.6742@35.81	SM(d18:1/24:0)	[M+H]+	836.6742	35.81	0.43	Down	6.95e-12	7.54e-11	2.19803e+06	533292	5.08601e+06	885528
POS:840.6974@35.80	SM(d18:1/26:1)	[M+H]+	840.6974	35.8	0.45	Down	4.22e-10	1.89e-09	753690	216009	1.62939e+06	296820
POS:672.5196@15.05	SM(d18:2/14:0)	[M+H]+	672.5196	15.05	0.37	Down	9.34e-11	5.96e-10	392622	130158	1.02921e+06	235204
POS:700.5515@17.72	SM(d18:2/16:0)	[M+H]+	700.5515	17.72	0.46	Down	1.84e-12	3.31e-11	1.43331e+07	3.14883e+06	3.13072e+07	5.77789e+06
POS:728.5828@21.11	SM(d18:2/18:0)	[M+H]+	728.5828	21.11	0.39	Down	2.1e-11	1.77e-10	8.61259e+06	2.75953e+06	2.22253e+07	4.84312e+06
POS:726.5639@18.62	SM(d18:2/18:1)	[M+H]+	726.5639	18.62	0.48	Down	3.78e-07	5.32e-07	185883	52377.5	383709	150350
POS:756.6120@25.00	SM(d18:2/20:0)	[M+H]+	756.612	25	0.36	Down	3.33e-12	4.41e-11	5.23629e+06	1.58252e+06	1.42405e+07	3.35201e+06
POS:784.6455@29.12	SM(d18:2/22:0)	[M+H]+	784.6455	29.12	0.34	Down	1.15e-13	6.01e-12	1.26444e+07	3.66958e+06	3.66564e+07	6.59304e+06
POS:798.6602@31.29	SM(d18:2/23:0)	[M+H]+	798.6602	31.29	0.32	Down	1.5e-12	2.88e-11	4.18232e+06	1.47811e+06	1.26102e+07	1.72134e+06
POS:812.6767@33.46	SM(d18:2/24:0)	[M+H]+	812.6767	33.46	0.29	Down	5.55e-13	2.06e-11	7.86791e+06	3.21011e+06	2.70468e+07	5.41771e+06
POS:810.6609@29.27	SM(d18:2/24:1)	[M+H]+	810.6609	29.27	0.43	Down	7.09e-12	7.54e-11	3.36874e+07	8.78042e+06	7.81832e+07	1.76776e+07
POS:826.6888@35.23	SM(d18:2/25:0)	[M+H]+	826.6888	35.23	0.31	Down	8.4e-10	3.3e-09	154586	72852.5	457344	153055
POS:716.5807@21.51	SM(d19:1/16:0)	[M+H]+	716.5807	21.51	0.5	Down	1.94e-05	1.57e-05	185606	63132.3	373257	149963
POS:828.7056@36.49	SM(d19:1/24:0)	[M+H]+	828.7056	36.49	0.49	Down	0.000297	0.000168	206261	88194.4	453499	300000
POS:781.7155@51.12	TG45:0	[M+NH4]+	781.7155	51.12	2.1	Up	0.00242	0.00105	548780	585422	198836	80382.9
POS:795.7313@54.06	TG46:0	[M+NH4]+	795.7313	54.06	2.65	Up	0.00248	0.00108	2.12785e+07	2.15773e+07	6.29026e+06	3.05089e+06
POS:793.7156@48.93	TG46:1	[M+NH4]+	793.7156	48.93	2.46	Up	0.00855	0.00319	4.10021e+07	3.91687e+07	1.34488e+07	7.05429e+06
POS:837.7778@61.55	TG47:0	[M+NH4]+	837.7778	61.55	2.19	Up	1.07e-05	9.78e-06	770850	316356	344413	137761
POS:807.7313@48.94	TG47:1-a	[M+NH4]+	807.7313	48.94	2.33	Up	0.00385	0.0016	488360	335997	182609	78867.9
POS:807.7312@51.47	TG47:1-b	[M+NH4]+	807.7312	51.47	2.34	Up	0.000638	0.000332	1.71399e+06	1.29381e+06	649891	375352
POS:828.7180@61.55	TG48:0	[M+Na]+	828.718	61.55	2.2	Up	1.85e-05	1.53e-05	6.39949e+06	2.95184e+06	2.8472e+06	1.01547e+06
POS:821.7462@44.93	TG48:1-a	[M+NH4]+	821.7462	44.93	2.51	Up	0.00492	0.002	534829	399442	184906	102349
POS:821.7462@54.45	TG48:1-b	[M+NH4]+	821.7462	54.45	2.38	Up	2.59e-05	2.02e-05	1.35667e+08	7.45461e+07	5.42075e+07	2.29744e+07
POS:819.7314@49.59	TG48:2-a	[M+NH4]+	819.7314	49.59	2.23	Up	0.000144	9.23e-05	3.80325e+07	2.49169e+07	1.62288e+07	7.07206e+06
POS:819.7313@50.26	TG48:2-b	[M+NH4]+	819.7313	50.26	2.1	Up	0.000108	7.13e-05	2.7634e+06	2.06747e+06	1.05053e+06	249423
POS:815.6992@44.30	TG48:4	[M+NH4]+	815.6992	44.3	3.41	Up	0.000113	7.41e-05	537833	444647	138734	98609.3
POS:809.7464@54.05	TG49:0-a	[M+NH4]+	809.7464	54.05	2.97	Up	1.07e-05	9.78e-06	320903	201400	102895	53464.3
POS:837.7779@66.41	TG49:0-b	[M+NH4]+	837.7779	66.41	2.16	Up	2.34e-05	1.87e-05	1.29531e+06	934057	541063	148851
POS:835.7625@57.97	TG49:1	[M+NH4]+	835.7625	57.97	2.22	Up	1.47e-07	2.35e-07	7.20918e+06	3.51491e+06	3.06666e+06	947455
POS:833.7444@45.41	TG49:2	[M+NH4]+	833.7444	45.41	2.05	Up	0.0164	0.00565	587632	448996	265252	134875
POS:851.7938@72.14	TG50:0	[M+NH4]+	851.7938	72.14	2.64	Up	6.72e-05	4.71e-05	2.52042e+07	1.82119e+07	9.10412e+06	3.72152e+06
POS:849.7776@62.11	TG50:1	[M+NH4]+	849.7776	62.11	2.46	Up	3.25e-09	1e-08	4.66467e+08	1.67503e+08	1.88436e+08	5.26517e+07
POS:847.7617@55.36	TG50:2	[M+NH4]+	847.7617	55.36	2.3	Up	1.45e-07	2.33e-07	2.02019e+08	8.83912e+07	8.61024e+07	2.65656e+07
POS:843.7311@48.01	TG50:4	[M+NH4]+	843.7311	48.01	2.95	Up	2.75e-05	2.13e-05	2.59846e+06	1.93309e+06	798094	507913
POS:865.8096@72.13	TG51:0	[M+NH4]+	865.8096	72.13	2.66	Up	2.79e-06	3e-06	499530	277667	185999	85068.9
POS:863.7937@67.05	TG51:1	[M+NH4]+	863.7937	67.05	2.2	Up	3.39e-07	4.87e-07	6.05576e+06	3.26076e+06	2.70386e+06	822439
POS:878.7343@56.63	TG52:3	[M+Na]+	878.7343	56.63	2.12	Up	0.00029	0.000166	1.99945e+06	701793	1.01039e+06	491614
POS:871.7626@53.16	TG52:4	[M+NH4]+	871.7626	53.16	2.98	Up	4.89e-09	1.31e-08	1.63583e+07	8.36346e+06	5.0434e+06	1.62308e+06
POS:876.7186@53.08	TG52:4	[M+Na]+	876.7186	53.08	2.99	Up	4.14e-10	1.89e-09	2.25972e+06	1.06129e+06	693858	176470
POS:869.7470@48.32	TG52:5	[M+NH4]+	869.747	48.32	2.96	Up	1.71e-06	1.95e-06	6.00651e+06	3.75399e+06	1.69967e+06	805146
POS:893.8385@72.13	TG53:0	[M+NH4]+	893.8385	72.13	2.61	Up	1.17e-05	1.04e-05	646008	334905	244026	96471.9
POS:885.7703@48.22	TG53:4	[M+NH4]+	885.7703	48.22	2.31	Up	1.56e-07	2.48e-07	397740	175561	169750	73135
POS:890.7340@53.02	TG53:4	[M+Na]+	890.734	53.02	2.14	Up	0.000222	0.000132	808057	374114	349331	119107
POS:903.8253@73.68	TG54:2	[M+NH4]+	903.8253	73.68	2.05	Up	0.000103	6.88e-05	7.80285e+07	4.55825e+07	3.85321e+07	1.43768e+07
POS:899.7946@56.89	TG54:4	[M+NH4]+	899.7946	56.89	2.46	Up	0.000274	0.000157	1.69789e+07	1.75069e+07	5.695e+06	2.81676e+06
POS:899.7940@59.14	TG54:4-a	[M+NH4]+	899.794	59.14	3.36	Up	2.8e-08	5.92e-08	4.42571e+06	2.28237e+06	1.22927e+06	684504
POS:899.7938@60.37	TG54:4-b	[M+NH4]+	899.7938	60.37	2.16	Up	7.59e-07	9.4e-07	9.09276e+06	4.10898e+06	4.12494e+06	1.20774e+06
POS:897.7762@55.10	TG54:5	[M+NH4]+	897.7762	55.1	2.8	Up	4.2e-10	1.89e-09	3.32152e+06	1.24518e+06	1.15597e+06	305778
POS:895.7623@48.33	TG54:6	[M+NH4]+	895.7623	48.33	2.12	Up	0.000992	0.000488	1.96711e+06	1.09127e+06	797897	554632
POS:913.8047@53.06	TG55:4	[M+NH4]+	913.8047	53.06	2.2	Up	4.06e-07	5.62e-07	378000	125684	159397	47055.4
POS:911.7902@48.32	TG55:5	[M+NH4]+	911.7902	48.32	3.16	Up	1.93e-08	4.33e-08	213879	107076	64077.2	41275.9
POS:909.7776@48.97	TG55:6	[M+NH4]+	909.7776	48.97	2.11	Up	0.000363	0.000202	329123	142954	136442	62517.3
POS:931.8505@73.69	TG56:2	[M+NH4]+	931.8505	73.69	2.17	Up	2.86e-06	3.05e-06	9.80062e+06	4.62673e+06	4.59659e+06	1.67588e+06
POS:927.8197@56.91	TG56:4-a	[M+NH4]+	927.8197	56.91	2.96	Up	7e-08	1.29e-07	3.83051e+06	2.22512e+06	1.29277e+06	468708
POS:927.8248@65.92	TG56:4-b	[M+NH4]+	927.8248	65.92	2.29	Up	1.1e-07	1.91e-07	1.93273e+06	587918	862154	425403
POS:925.8094@58.82	TG56:5	[M+NH4]+	925.8094	58.82	2.17	Up	9.45e-06	8.78e-06	9.84782e+06	3.37652e+06	4.3132e+06	1.38577e+06
POS:923.7936@52.94	TG56:6-a	[M+NH4]+	923.7936	52.94	2.41	Up	0.000108	7.13e-05	3.06347e+06	1.36567e+06	1.11073e+06	385452
POS:923.7943@53.51	TG56:6-b	[M+NH4]+	923.7943	53.51	2.18	Up	3.33e-05	2.55e-05	2.09447e+07	7.6611e+06	9.89871e+06	6.53162e+06
POS:923.7941@55.53	TG56:6-c	[M+NH4]+	923.7941	55.53	2.92	Up	2.31e-10	1.21e-09	1.17896e+07	4.40219e+06	3.88928e+06	997860
POS:904.7510@60.41	TG56:7-a	[M+Na]+	904.751	60.41	2.29	Up	4.45e-07	6.06e-07	895424	382689	378392	110471
POS:921.7784@50.44	TG56:7-b	[M+NH4]+	921.7784	50.44	2.17	Up	1.44e-05	1.25e-05	5.57634e+06	2.4563e+06	2.46386e+06	908048
POS:939.8211@53.65	TG57:5	[M+NH4]+	939.8211	53.65	2.69	Up	1.12e-09	4e-09	416368	124343	149819	62868.7
POS:937.8062@48.97	TG57:6	[M+NH4]+	937.8062	48.97	2.53	Up	3.46e-05	2.62e-05	438529	203359	150738	60417.7
POS:953.8338@58.82	TG58:5-a	[M+NH4]+	953.8338	58.82	2.76	Up	2.83e-08	5.92e-08	1.07903e+06	347307	365891	94297.6
POS:953.8396@68.25	TG58:5-b	[M+NH4]+	953.8396	68.25	2.69	Up	1.8e-07	2.82e-07	538985	243920	200986	78579.1
POS:951.8183@52.92	TG58:6	[M+NH4]+	951.8183	52.92	2.6	Up	1.55e-05	1.32e-05	304046	130277	115689	62743.4
POS:949.8038@48.96	TG58:7-a	[M+NH4]+	949.8038	48.96	2.4	Up	0.0024	0.00105	1.27562e+06	739746	551779	427600
POS:949.8093@53.40	TG58:7-b	[M+NH4]+	949.8093	53.4	2.29	Up	1.96e-05	1.58e-05	2.04353e+06	911995	894929	577952
POS:949.8097@55.98	TG58:7-c	[M+NH4]+	949.8097	55.98	2.97	Up	6.4e-07	8.25e-07	1.61712e+06	827252	498752	232602
POS:985.9017@73.75	TG60:3	[M+NH4]+	985.9017	73.75	2.01	Up	7.46e-07	9.27e-07	522750	205732	266156	72852.3
POS:981.8697@58.83	TG60:5	[M+NH4]+	981.8697	58.83	2.47	Up	4.12e-07	5.65e-07	295996	103514	108902	38841.9
POS:1014.9099@39.38			1014.9099	39.38	0.21	Down	6.11e-07	7.94e-07	283127	164724	1.1976e+06	486330
POS:1016.9290@53.38			1016.929	53.38	0.43	Down	2.63e-12	3.78e-11	2.51634e+07	6.14946e+06	5.8035e+07	1.01227e+07
POS:1040.9283@50.28			1040.9283	50.28	0.42	Down	1.92e-06	2.16e-06	957775	390044	1.97982e+06	430270
POS:1215.0875@52.31			1215.0875	52.31	0.45	Down	1.45e-05	1.25e-05	1.39561e+06	647356	2.79694e+06	640237
POS:1293.1348@54.12			1293.1348	54.12	0.39	Down	8.54e-05	5.81e-05	292552	154077	687516	143765
POS:1311.1477@39.38			1311.1477	39.38	0.3	Down	8.54e-09	2.1e-08	184888	54943.4	611429	212929
POS:1314.1963@53.38			1314.1963	53.38	0.43	Down	1.59e-11	1.43e-10	5.97982e+07	1.50127e+07	1.37933e+08	2.32286e+07
POS:1315.1195@48.78			1315.1195	48.78	0.33	Down	0.00036	0.000201	3.96419e+06	2.44673e+06	9.12155e+06	3.51458e+06
POS:1325.2028@70.83			1325.2028	70.83	0.35	Down	4.47e-07	6.06e-07	2.0608e+06	1.03948e+06	5.81993e+06	2.03481e+06
POS:1327.2123@70.84			1327.2123	70.84	0.35	Down	7.2e-07	9.02e-07	1.67146e+06	917516	4.77518e+06	2.10127e+06
POS:1345.1654@54.25			1345.1654	54.25	0.26	Down	5.5e-07	7.17e-07	923870	487836	3.01399e+06	557413
POS:1351.1417@39.38			1351.1417	39.38	0.29	Down	0.000269	0.000156	7.80276e+06	5.59041e+06	2.86387e+07	1.16252e+07
POS:1371.1824@54.33			1371.1824	54.33	0.35	Down	0.000971	0.000479	541637	313846	1.17004e+06	592216
POS:1374.1443@37.37			1374.1443	37.37	3.24	Up	0.00274	0.00117	579810	634002	131576	83103.4
POS:1375.1401@39.25			1375.1401	39.25	0.21	Down	1.64e-08	3.79e-08	622992	286881	2.67836e+06	815993
POS:1379.1303@37.37			1379.1303	37.37	2.29	Up	0.027	0.0088	891348	934617	315701	170589
POS:1399.1403@39.18			1399.1403	39.18	0.09	Down	1.73e-09	5.78e-09	674389	467011	7.04471e+06	3.23903e+06
POS:1405.1344@20.25			1405.1344	20.25	0.33	Down	3.55e-09	1.06e-08	1.11046e+06	406682	3.53282e+06	1.46186e+06
POS:1415.1509@47.79			1415.1509	47.79	0.34	Down	8.5e-06	8e-06	892558	510322	1.92851e+06	398309
POS:1425.1093@50.28			1425.1093	50.28	0.49	Down	7.94e-06	7.5e-06	304483	117418	552156	89964.2
POS:146.1093@53.39			146.1093	53.39	0.44	Down	1.26e-13	6.01e-12	762786	163923	1.73779e+06	288088
POS:1503.1592@26.71			1503.1592	26.71	0.38	Down	1.93e-05	1.57e-05	126931	52225.1	335399	97577.4
POS:1515.1234@22.86			1515.1234	22.86	0.32	Down	5.79e-06	5.67e-06	5.09409e+07	2.57994e+07	1.49401e+08	4.54274e+07
POS:1534.5972@22.85			1534.5972	22.85	0.41	Down	7.76e-05	5.31e-05	320569	149548	773557	362876
POS:1535.0993@22.85			1535.0993	22.85	0.49	Down	1.48e-06	1.74e-06	3.56177e+06	1.15587e+06	7.29842e+06	1.40773e+06
POS:1571.1868@26.73			1571.1868	26.73	0.26	Down	2.2e-06	2.43e-06	1.02732e+07	5.74446e+06	4.0024e+07	1.83879e+07
POS:1593.6659@26.73			1593.6659	26.73	0.47	Down	0.000203	0.000122	173416	67817.4	380790	119289
POS:160.1251@53.39			160.1251	53.39	0.43	Down	6e-14	5.74e-12	911278	191188	2.12282e+06	354213
POS:1601.3772@49.13			1601.3772	49.13	3.76	Up	0.00132	0.00063	738428	751646	144345	87407.3
POS:1611.1234@21.78			1611.1234	21.78	0.49	Down	0.00151	0.000704	638685	341525	1.07482e+06	522426
POS:1621.1985@26.71			1621.1985	26.71	0.43	Down	5.98e-05	4.26e-05	428094	197992	958660	398475
POS:1627.3915@49.27			1627.3915	49.27	2.53	Up	0.00467	0.00192	2.87668e+06	2.64291e+06	927007	635656
POS:1631.4228@54.46			1631.4228	54.46	4.54	Up	5.32e-07	7.01e-07	5.49767e+06	4.09012e+06	1.12105e+06	651674
POS:1635.4533@61.55			1635.4533	61.55	5.76	Up	2.62e-06	2.85e-06	1.81595e+06	1.76246e+06	279883	215155
POS:1653.4071@49.64			1653.4071	49.64	2.01	Up	1.23e-05	1.09e-05	1.37568e+06	517220	684522	314599
POS:1657.4381@54.64			1657.4381	54.64	3.18	Up	7.41e-08	1.35e-07	3.49993e+06	1.59111e+06	1.0936e+06	506234
POS:1661.4698@61.75			1661.4698	61.75	3.7	Up	3.53e-07	5.04e-07	2.41383e+06	1.4506e+06	639311	330912
POS:1675.3928@46.19			1675.3928	46.19	2.54	Up	0.00163	0.000747	290775	252919	99427.9	69242.7
POS:1677.4076@48.96			1677.4076	48.96	3.79	Up	4.09e-06	4.2e-06	521312	351305	132360	97648.6
POS:1679.4228@49.93			1679.4228	49.93	2.13	Up	4.74e-07	6.33e-07	7.13528e+06	2.67332e+06	3.30579e+06	1.21854e+06
POS:1683.4540@55.33			1683.454	55.33	2.63	Up	1.19e-07	2e-07	5.98362e+06	2.66047e+06	2.28004e+06	1.00185e+06
POS:1683.4548@54.89			1683.4548	54.89	2.19	Up	2.82e-08	5.92e-08	1.87661e+07	5.76454e+06	8.36404e+06	3.60103e+06
POS:1684.1975@26.73			1684.1975	26.73	0.41	Down	0.000272	0.000157	229275	108697	547889	155647
POS:1685.1969@26.73			1685.1969	26.73	0.43	Down	0.000142	9.14e-05	262989	115072	600007	169685
POS:1687.1954@26.73			1687.1954	26.73	0.49	Down	0.000215	0.000128	122179	48946.7	253685	66085.5
POS:1687.4866@62.06			1687.4866	62.06	2.6	Up	4.01e-09	1.12e-08	2.06374e+07	6.57321e+06	8.28608e+06	3.40705e+06
POS:2294.6603@22.85			2294.6603	22.85	0.49	Down	8.36e-07	1.02e-06	1.16935e+06	353468	2.45226e+06	589621
POS:242.2024@53.38			242.2024	53.38	0.47	Down	1.15e-12	2.88e-11	457383	96183.2	958911	137336
POS:256.2179@53.39			256.2179	53.39	0.48	Down	3.38e-12	4.41e-11	406709	84248.5	841474	113568
POS:278.2241@39.38			278.2241	39.38	0.33	Down	0.000366	0.000203	644231	505950	2.15956e+06	919348
POS:292.2041@37.53			292.2041	37.53	2.35	Up	6.61e-05	4.65e-05	1.49002e+06	1.10419e+06	661012	240162
POS:294.2190@40.91			294.219	40.91	0.4	Down	9.3e-11	5.96e-10	172102	46768.5	425942	111496
POS:294.2196@42.23			294.2196	42.23	0.23	Down	1.18e-09	4.09e-09	148756	55421.1	642768	182578
POS:296.2352@41.32			296.2352	41.32	4.26	Up	1.91e-07	2.97e-07	1.57386e+06	1.52185e+06	405525	190732
POS:296.2352@42.78			296.2352	42.78	2	Up	0.000151	9.59e-05	599486	416894	290067	47945.1
POS:302.2251@39.19			302.2251	39.19	0.28	Down	8.71e-10	3.33e-09	144271	57375.8	518897	163815
POS:302.2253@38.83			302.2253	38.83	0.41	Down	6.23e-07	8.06e-07	155500	69692.1	357558	112884
POS:302.2254@10.00			302.2254	10	0.25	Down	6.79e-11	4.75e-10	189847	87813.3	764294	294385
POS:3052.2195@22.85			3052.2195	22.85	0.34	Down	4.77e-06	4.8e-06	1.36285e+06	631846	3.98203e+06	1.52839e+06
POS:3084.2293@22.85			3084.2293	22.85	0.46	Down	0.000396	0.000216	250089	110835	508046	89931.6
POS:310.2153@37.53			310.2153	37.53	2.91	Up	0.00112	0.000543	2.55624e+06	2.66661e+06	1.14352e+06	620733
POS:318.2199@39.79			318.2199	39.79	0.36	Down	0.00012	7.84e-05	321566	296802	984597	367484
POS:3186.3354@26.73			3186.3354	26.73	0.43	Down	1.31e-07	2.13e-07	1.27634e+06	400147	3.13849e+06	846471
POS:343.2531@10.36			343.2531	10.36	0.42	Down	3.82e-05	2.85e-05	315376	171854	660776	178706
POS:366.3288@38.85			366.3288	38.85	0.2	Down	3.48e-09	1.06e-08	361138	211105	2.08139e+06	804947
POS:368.3437@53.38			368.3437	53.38	0.46	Down	6.66e-13	2.13e-11	1.14278e+08	2.45235e+07	2.48976e+08	4.00949e+07
POS:368.3442@38.84			368.3442	38.84	0.26	Down	0.000265	0.000155	922628	843879	5.74676e+06	2.69162e+06
POS:368.3444@37.54			368.3444	37.54	3.39	Up	0.00137	0.000647	2.04038e+06	2.1356e+06	846558	512494
POS:368.3445@50.28			368.3445	50.28	0.47	Down	6.61e-07	8.47e-07	2.43538e+07	8.70194e+06	4.62539e+07	9.50145e+06
POS:368.3446@47.79			368.3446	47.79	0.44	Down	1.6e-06	1.86e-06	1.00233e+06	432824	1.88589e+06	431538
POS:368.3447@70.84			368.3447	70.84	0.42	Down	6.49e-06	6.27e-06	3.46706e+06	1.82584e+06	8.40541e+06	3.9381e+06
POS:382.3238@39.04			382.3238	39.04	4.57	Up	4.65e-05	3.42e-05	1.51741e+06	1.70675e+06	378909	197453
POS:428.3646@23.20			428.3646	23.2	0.16	Down	2.38e-07	3.54e-07	140388	164596	437370	188638
POS:428.3647@25.37			428.3647	25.37	0.05	Down	4.04e-18	1.16e-15	1.08924e+06	1.48002e+06	6.79665e+06	1.70851e+06
POS:428.3648@21.46			428.3648	21.46	0.2	Down	2.19e-07	3.33e-07	225090	178635	875970	532863
POS:428.3652@21.20			428.3652	21.2	0.2	Down	2.01e-08	4.46e-08	219548	171608	823343	458192
POS:428.3655@18.44			428.3655	18.44	0.25	Down	1.32e-10	7.9e-10	2.02029e+06	874410	7.26925e+06	2.48814e+06
POS:428.3656@25.78			428.3656	25.78	0.3	Down	7.11e-06	6.81e-06	550764	362041	1.39327e+06	408380
POS:444.3590@25.54			444.359	25.54	0.11	Down	8.37e-10	3.3e-09	122038	139845	411702	132333
POS:444.3598@24.27			444.3598	24.27	0.18	Down	5.09e-09	1.34e-08	613557	532597	1.85928e+06	368917
POS:511.4604@15.32			511.4604	15.32	2.37	Up	1.13e-09	4e-09	292622	91077.7	122431	16262.8
POS:537.4747@15.45			537.4747	15.45	3.16	Up	1.81e-11	1.57e-10	336606	117951	104564	22994.5
POS:550.4958@55.37			550.4958	55.37	2.07	Up	0.00013	8.41e-05	756340	368210	340756	126643
POS:550.4960@34.25			550.496	34.25	2.77	Up	1.15e-10	7.03e-10	180959	58212.6	70000.2	18146.2
POS:573.4743@29.04			573.4743	29.04	3.72	Up	4.82e-08	9.35e-08	137919	111427	43400.9	12800.3
POS:576.5114@53.54			576.5114	53.54	3.4	Up	3.29e-08	6.75e-08	240976	76871	73659.4	52611.4
POS:582.4758@25.75			582.4758	25.75	5.97	Up	2.2e-07	3.33e-07	463742	553400	100016	60059.3
POS:585.5326@34.23			585.5326	34.23	2.24	Up	3.15e-08	6.51e-08	650384	249429	299614	72821.4
POS:586.4451@16.56			586.4451	16.56	2.85	Up	0.00024	0.000141	160533	139147	76588.6	49308.1
POS:602.5270@54.87			602.527	54.87	2.12	Up	0.000347	0.000195	181510	84141	93007.8	60754.8
POS:642.5074@21.32			642.5074	21.32	2.85	Up	6.4e-05	4.53e-05	100142	105820	41579.3	11094.2
POS:644.5526@38.39			644.5526	38.39	0.37	Down	0.000549	0.000289	274106	190135	897721	390194
POS:646.5689@39.38			646.5689	39.38	0.34	Down	0.0142	0.005	7.30171e+06	6.88028e+06	3.77914e+07	1.52631e+07
POS:655.5570@34.73			655.557	34.73	2.68	Up	1.77e-10	9.94e-10	361105	126718	137097	35169.9
POS:662.5623@42.23			662.5623	42.23	0.16	Down	3.97e-09	1.12e-08	269292	160389	1.9746e+06	703521
POS:663.5957@39.33			663.5957	39.33	0.29	Down	1.25e-08	2.95e-08	1.10978e+06	338560	3.88859e+06	1.61088e+06
POS:664.5792@41.33			664.5792	41.33	5.82	Up	2.01e-07	3.1e-07	1.6118e+06	1.64057e+06	337514	183946
POS:664.5793@42.78			664.5793	42.78	5.66	Up	4.71e-07	6.32e-07	1.13145e+06	1.20225e+06	222537	107650
POS:668.5544@37.88			668.5544	37.88	0.3	Down	5.57e-05	4.05e-05	309040	260300	941061	403462
POS:669.5732@34.73			669.5732	34.73	2.11	Up	5.53e-08	1.03e-07	239306	80467.5	112416	26053.5
POS:670.5695@38.83			670.5695	38.83	0.32	Down	0.00126	0.000602	938541	822198	4.75299e+06	2.30138e+06
POS:670.5698@39.17			670.5698	39.17	0.23	Down	8.96e-05	6.06e-05	1.83825e+06	1.53417e+06	1.39807e+07	6.13377e+06
POS:670.5735@38.58			670.5735	38.58	0.3	Down	8.06e-11	5.48e-10	214948	81945.8	676298	189543
POS:677.6103@48.78			677.6103	48.78	0.49	Down	0.000363	0.000202	450894	168882	787575	168422
POS:679.5882@39.50			679.5882	39.5	2.02	Up	0.00987	0.00359	679821	380492	502745	262966
POS:679.6268@56.19			679.6268	56.19	0.38	Down	1.17e-06	1.4e-06	1.05762e+06	497462	2.59198e+06	675659
POS:681.5719@35.14			681.5719	35.14	2.19	Up	6.68e-08	1.24e-07	410073	139636	184592	44037
POS:681.6045@39.31			681.6045	39.31	0.47	Down	1.17e-05	1.04e-05	287076	98104.5	555084	112374
POS:681.6056@41.29			681.6056	41.29	2.89	Up	1.09e-05	9.95e-06	793707	660677	302777	113241
POS:683.6197@44.92			683.6197	44.92	2.07	Up	0.0012	0.000576	287054	243935	152200	59803.1
POS:684.5472@40.92			684.5472	40.92	0.36	Down	3.69e-06	3.85e-06	362340	162677	1.13279e+06	571982
POS:684.5476@38.38			684.5476	38.38	0.44	Down	0.00139	0.000652	557424	597882	1.34945e+06	446028
POS:686.5605@38.85			686.5605	38.85	0.31	Down	0.000663	0.000343	468118	377126	2.52647e+06	993449
POS:692.5366@26.29			692.5366	26.29	2.88	Up	3.64e-06	3.81e-06	227092	179366	86534	37098.7
POS:692.5373@26.67			692.5373	26.67	2.91	Up	0.000179	0.000111	1.01589e+06	938200	452008	293814
POS:693.6403@59.42			693.6403	59.42	0.32	Down	1.16e-05	1.04e-05	393044	235730	1.18747e+06	421883
POS:695.5865@38.34			695.5865	38.34	4.65	Up	1.08e-05	9.87e-06	5.58519e+06	5.62785e+06	1.7311e+06	1.19303e+06
POS:695.5866@39.15			695.5866	39.15	5.3	Up	6.52e-06	6.28e-06	4.69478e+06	5.45107e+06	1.1802e+06	701197
POS:697.5995@35.49			697.5995	35.49	2.82	Up	0.00395	0.00163	2.29245e+06	2.2004e+06	1.32081e+06	654685
POS:700.5413@37.53			700.5413	37.53	2.75	Up	0.000577	0.000302	1.9933e+06	1.72957e+06	1.10485e+06	535863
POS:705.6054@39.21			705.6054	39.21	0.26	Down	0.000574	0.000301	932478	781361	5.90617e+06	2.57749e+06
POS:705.6408@48.77			705.6408	48.77	0.49	Down	0.000526	0.000279	596808	214683	1.0352e+06	207653
POS:707.6150@42.24			707.615	42.24	0.21	Down	1.25e-07	2.05e-07	133755	85539.1	535407	216025
POS:707.6159@40.93			707.6159	40.93	0.43	Down	0.000185	0.000113	407691	187664	844942	370927
POS:708.5447@37.89			708.5447	37.89	0.2	Down	9.1e-08	1.59e-07	352044	242908	1.47336e+06	764156
POS:709.6313@42.81			709.6313	42.81	2.95	Up	0.00018	0.000111	853869	933748	287658	121367
POS:709.6321@41.30			709.6321	41.3	4.06	Up	6.09e-06	5.93e-06	1.2169e+06	1.25525e+06	341968	197819
POS:709.6325@39.40			709.6325	39.4	0.44	Down	0.000487	0.00026	3.41921e+06	3.11629e+06	8.50702e+06	2.46685e+06
POS:710.5629@38.58			710.5629	38.58	0.3	Down	2.34e-09	7.54e-09	189075	81947.5	661349	188098
POS:710.5632@39.19			710.5632	39.19	0.38	Down	0.00467	0.00192	1.75162e+06	1.35737e+06	8.11431e+06	3.68242e+06
POS:710.5671@38.83			710.5671	38.83	0.49	Down	0.018	0.00613	720596	528419	2.46711e+06	986671
POS:712.5830@40.26			712.583	40.26	0.5	Down	0.000762	0.000388	234600	109050	516738	180008
POS:713.5942@35.76			713.5942	35.76	3.23	Up	7.11e-08	1.3e-07	272544	194298	92360.6	41381.2
POS:714.5718@59.38			714.5718	59.38	0.46	Down	8.3e-05	5.66e-05	237165	103667	483465	165410
POS:715.5503@21.24			715.5503	21.24	0.44	Down	0.00118	0.000571	90567.8	55814.6	235296	151547
POS:715.6094@31.30			715.6094	31.3	2.79	Up	0.000214	0.000128	394488	259771	216364	120942
POS:715.6095@31.85			715.6095	31.85	2.39	Up	5.34e-06	5.28e-06	204046	140664	92284.1	41154.7
POS:715.6096@30.67			715.6096	30.67	2.48	Up	3.51e-05	2.65e-05	333459	237890	149668	85962.6
POS:718.5615@19.19			718.5615	19.19	0.45	Down	2.62e-11	2.15e-10	305299	75412.9	659853	118526
POS:719.6569@48.77			719.6569	48.77	0.47	Down	7.77e-05	5.31e-05	691050	258807	1.29414e+06	292511
POS:721.5069@22.39			721.5069	22.39	0.41	Down	0.00198	0.000889	64999.2	48746.9	177043	151432
POS:721.5992@36.42			721.5992	36.42	0.5	Down	0.000369	0.000204	206026	119387	373450	69234
POS:723.6128@37.53			723.6128	37.53	3.23	Up	6.65e-05	4.67e-05	2.17447e+06	2.11482e+06	852601	512816
POS:723.6137@38.34			723.6137	38.34	4.71	Up	2.22e-05	1.79e-05	1.64375e+06	1.72302e+06	382666	181573
POS:723.6484@41.32			723.6484	41.32	4.44	Up	5.68e-10	2.47e-09	277028	128961	67153.2	42792.7
POS:733.6305@38.83			733.6305	38.83	0.48	Down	0.00107	0.000522	449709	257166	913353	398437
POS:733.6310@39.18			733.631	39.18	0.37	Down	0.00265	0.00114	735585	608260	2.80684e+06	1.25972e+06
POS:734.5675@38.61			734.5675	38.61	0.21	Down	2.42e-10	1.24e-09	430396	227742	2.46999e+06	799327
POS:737.6297@37.53			737.6297	37.53	3.06	Up	0.000317	0.000179	564715	489846	241300	99278.8
POS:737.6312@38.33			737.6312	38.33	2.5	Up	1.58e-06	1.84e-06	223594	105497	91215.6	35354.2
POS:742.5892@22.98			742.5892	22.98	0.48	Down	3.5e-10	1.73e-09	232156	51789.9	483877	106266
POS:747.6485@39.19			747.6485	39.19	0.47	Down	0.0152	0.00528	209680	140120	646302	322201
POS:751.6463@37.54			751.6463	37.54	2.67	Up	0.00187	0.000844	642241	579348	352203	187877
POS:755.5455@14.30			755.5455	14.3	0.28	Down	0.000438	0.000237	193168	134278	957637	408735
POS:755.5462@19.99			755.5462	19.99	0.47	Down	5.81e-06	5.67e-06	5.37117e+06	2.25775e+06	1.05381e+07	2.88302e+06
POS:755.5468@15.29			755.5468	15.29	0.29	Down	1.81e-05	1.51e-05	329885	146039	1.21647e+06	501485
POS:755.5470@15.05			755.547	15.05	0.31	Down	6e-05	4.26e-05	545568	361907	2.05243e+06	861413
POS:755.5810@26.40			755.581	26.4	0.33	Down	3.34e-11	2.59e-10	104027	28691.2	305693	70513
POS:757.6258@38.60			757.6258	38.6	0.32	Down	1.42e-06	1.68e-06	251996	123704	631842	149431
POS:761.6667@39.19			761.6667	39.19	0.41	Down	0.00214	0.000948	256013	149000	792519	367168
POS:763.5509@21.67			763.5509	21.67	0.44	Down	0.000127	8.27e-05	452808	246959	1.07323e+06	654985
POS:769.5969@27.92			769.5969	27.92	0.31	Down	1.21e-07	2.01e-07	507035	228379	1.65208e+06	574495
POS:769.5974@28.40			769.5974	28.4	0.26	Down	1.04e-13	6.01e-12	1.43812e+06	463162	5.68331e+06	1.75517e+06
POS:771.6125@31.39			771.6125	31.39	0.29	Down	4.23e-09	1.16e-08	347088	165145	1.15916e+06	473353
POS:773.5423@24.58			773.5423	24.58	0.39	Down	1.11e-10	6.92e-10	344576	148949	757908	167394
POS:773.5560@14.29			773.556	14.29	0.19	Down	5.22e-08	1e-07	149186	93809.2	907046	367145
POS:773.5560@15.28			773.556	15.28	0.32	Down	0.00191	0.000856	2.07288e+06	1.58104e+06	1.1679e+07	4.97741e+06
POS:773.5562@15.05			773.5562	15.05	0.3	Down	0.000311	0.000176	2.50124e+06	1.88284e+06	1.37312e+07	6.15705e+06
POS:773.5564@19.02			773.5564	19.02	0.43	Down	6.06e-09	1.55e-08	425674	131924	995757	233483
POS:775.5580@27.78			775.558	27.78	0.37	Down	3.72e-10	1.81e-09	738719	266893	1.90467e+06	548816
POS:775.5710@16.52			775.571	16.52	2.16	Up	0.000159	9.96e-05	214305	166519	121336	48315.9
POS:775.5717@21.43			775.5717	21.43	0.49	Down	7.11e-07	8.99e-07	734660	224064	1.52544e+06	439986
POS:779.5471@15.38			779.5471	15.38	0.34	Down	2.21e-07	3.33e-07	212509	83250.6	635465	229344
POS:779.5811@25.88			779.5811	25.88	0.49	Down	0.000159	9.96e-05	250346	111492	483600	165990
POS:783.5747@17.90			783.5747	17.9	0.3	Down	1.38e-05	1.2e-05	203845	84253.7	689626	236555
POS:783.5760@16.67			783.576	16.67	0.36	Down	0.00268	0.00115	246693	110565	846843	366233
POS:783.5778@17.60			783.5778	17.6	0.34	Down	0.000409	0.000222	322298	161815	1.08983e+06	517448
POS:789.5665@23.21			789.5665	23.21	0.43	Down	2.56e-10	1.29e-09	2.56949e+06	738430	5.79101e+06	1.63771e+06
POS:792.5853@24.56			792.5853	24.56	0.43	Down	3.82e-10	1.83e-09	1.28878e+06	337738	2.85891e+06	667460
POS:797.5554@15.38			797.5554	15.38	0.45	Down	0.0136	0.0048	842270	642058	3.08886e+06	1.45402e+06
POS:797.5557@13.90			797.5557	13.9	0.31	Down	5.39e-08	1.02e-07	106684	29784.2	361370	164546
POS:797.5557@14.03			797.5557	14.03	0.21	Down	1.99e-10	1.1e-09	174409	85374.5	793092	315760
POS:797.5559@15.82			797.5559	15.82	0.22	Down	1.37e-05	1.19e-05	447322	359772	2.32078e+06	1.00149e+06
POS:797.5559@16.77			797.5559	16.77	0.22	Down	5.19e-06	5.18e-06	763539	730981	4.82424e+06	2.73252e+06
POS:797.5563@16.08			797.5563	16.08	0.45	Down	0.015	0.00523	1.04819e+06	814357	3.88369e+06	1.79635e+06
POS:797.5563@16.45			797.5563	16.45	0.22	Down	2.98e-07	4.35e-07	450313	280113	2.30054e+06	1.0822e+06
POS:799.5701@15.46			799.5701	15.46	0.31	Down	0.00019	0.000115	743710	542631	2.85796e+06	1.36476e+06
POS:799.5716@15.71			799.5716	15.71	0.25	Down	4.09e-06	4.2e-06	415042	145885	1.75767e+06	657885
POS:801.5867@17.90			801.5867	17.9	0.32	Down	0.000426	0.000231	1.32045e+06	873949	6.03813e+06	2.59558e+06
POS:801.5873@17.61			801.5873	17.61	0.44	Down	1.62e-06	1.86e-06	1.50226e+06	498743	6.94159e+06	2.74639e+06
POS:809.5898@18.74			809.5898	18.74	0.43	Down	2.46e-06	2.69e-06	167384	66022	388876	127462
POS:809.5914@17.95			809.5914	17.95	0.46	Down	3.56e-06	3.76e-06	142325	49978	320700	104319
POS:809.5917@17.64			809.5917	17.64	0.42	Down	2.19e-06	2.43e-06	97453.6	45801.1	248161	99259.6
POS:813.5502@12.71			813.5502	12.71	0.41	Down	2.29e-07	3.42e-07	114983	50212.1	303534	99425.2
POS:813.5505@12.86			813.5505	12.86	0.23	Down	3.23e-07	4.66e-07	133929	54542	544205	224293
POS:813.5509@13.56			813.5509	13.56	0.33	Down	7.14e-07	8.99e-07	221162	92336.5	707293	274201
POS:815.5664@15.99			815.5664	15.99	2.16	Up	0.00222	0.000981	283051	329325	159735	94513.7
POS:815.5813@23.82			815.5813	23.82	0.37	Down	4.88e-12	5.97e-11	554895	168532	1.39364e+06	311539
POS:816.6290@47.79			816.629	47.79	0.33	Down	3.64e-07	5.15e-07	176276	93165.5	518899	375813
POS:817.5963@25.31			817.5963	25.31	0.48	Down	7.11e-05	4.93e-05	41851.8	15258	99640.8	76208.9
POS:817.5972@27.00			817.5972	27	0.42	Down	3.52e-08	7.09e-08	762846	248513	1.75374e+06	636905
POS:821.5557@16.41			821.5557	16.41	0.34	Down	0.000666	0.000344	205399	124004	839188	343157
POS:821.5560@16.63			821.556	16.63	0.28	Down	0.000268	0.000156	420920	312533	2.03431e+06	819711
POS:821.5562@15.03			821.5562	15.03	0.44	Down	0.00119	0.000575	486295	296757	1.61338e+06	790561
POS:821.5563@16.07			821.5563	16.07	0.18	Down	4.4e-09	1.19e-08	176866	120282	1.10053e+06	388244
POS:821.5564@15.32			821.5564	15.32	0.2	Down	8.13e-09	2.01e-08	254692	144795	1.37127e+06	446693
POS:821.5564@15.66			821.5564	15.66	0.23	Down	1.73e-09	5.78e-09	311112	109676	1.42107e+06	635186
POS:823.5703@16.55			823.5703	16.55	0.23	Down	3.63e-09	1.06e-08	210099	128007	961325	377586
POS:823.7628@61.57			823.7628	61.57	2.81	Up	1.8e-05	1.5e-05	4.99804e+07	3.48785e+07	1.59625e+07	5.6466e+06
POS:825.5869@19.79			825.5869	19.79	0.21	Down	8.71e-10	3.33e-09	461925	226958	2.34279e+06	1.03852e+06
POS:825.5872@18.94			825.5872	18.94	0.28	Down	3.45e-08	7.04e-08	427880	241683	1.73759e+06	720098
POS:825.6599@33.45			825.6599	33.45	0.3	Down	4.59e-08	8.96e-08	150085	78362	436465	120228
POS:827.4364@20.26			827.4364	20.26	2.25	Up	7.24e-05	5.01e-05	210807	91329.5	95611.3	57968.2
POS:830.6860@30.57			830.686	30.57	0.44	Down	8.2e-11	5.48e-10	447654	112830	1.00911e+06	194650
POS:837.5577@12.62			837.5577	12.62	0.23	Down	1.67e-08	3.84e-08	140341	56937.1	526363	115368
POS:837.7752@54.06			837.7752	54.06	2.51	Up	1.22e-05	1.08e-05	710008	363540	272437	99081.1
POS:838.6824@33.46			838.6824	33.46	0.38	Down	1.5e-12	2.88e-11	461859	132952	1.18904e+06	239991
POS:839.6982@43.03			839.6982	43.03	2.84	Up	0.00474	0.00194	319313	322100	101814	69830.6
POS:849.5852@17.75			849.5852	17.75	0.37	Down	2.45e-08	5.32e-08	156868	66994.5	357880	71544.1
POS:849.5859@17.92			849.5859	17.92	0.3	Down	4.16e-09	1.15e-08	129454	64125.9	373686	58611.4
POS:849.5864@17.55			849.5864	17.55	0.44	Down	9.63e-05	6.46e-05	155412	109964	332732	104683
POS:849.5865@19.59			849.5865	19.59	0.27	Down	1.05e-09	3.9e-09	141731	60171.1	551089	156042
POS:849.5869@18.35			849.5869	18.35	0.41	Down	1.98e-12	3.35e-11	156820	37129.3	369999	95282.1
POS:849.5873@18.89			849.5873	18.89	0.25	Down	1.15e-09	4.03e-09	77443.9	39130.8	320687	127071
POS:851.6744@34.18			851.6744	34.18	0.48	Down	2.73e-09	8.61e-09	166862	37505.6	347084	89653.5
POS:861.7458@47.11			861.7458	47.11	6.74	Up	8.13e-13	2.34e-11	377241	157557	67216.9	44268.4
POS:865.8069@61.56			865.8069	61.56	2.06	Up	1.61e-06	1.86e-06	1.58995e+06	556615	755874	147873
POS:871.6434@28.77			871.6434	28.77	0.48	Down	1.88e-06	2.12e-06	170048	71023.2	299724	64921.7
POS:873.7697@53.18			873.7697	53.18	2.57	Up	6.95e-10	2.89e-09	3.07152e+06	1.06833e+06	1.12742e+06	282008
POS:883.7242@38.87			883.7242	38.87	0.45	Down	0.00292	0.00124	395790	222783	878149	430970
POS:885.7784@53.47			885.7784	53.47	2	Up	0.000155	9.81e-05	3.97546e+06	1.98349e+06	2.07273e+06	1.03152e+06
POS:888.6658@46.27			888.6658	46.27	2.06	Up	0.009	0.00333	360134	261827	167380	122411
POS:894.7329@43.91			894.7329	43.91	5.61	Up	2.03e-09	6.72e-09	837921	557013	150564	71528.1
POS:895.7571@50.68			895.7571	50.68	2.02	Up	8.93e-05	6.05e-05	8.13707e+06	4.94611e+06	3.87401e+06	1.49707e+06
POS:896.7628@48.32			896.7628	48.32	2.32	Up	0.000176	0.000109	1.2376e+06	652506	463480	299225
POS:897.7780@53.54			897.778	53.54	2.57	Up	1.46e-09	5e-09	6.47855e+07	1.80231e+07	2.45781e+07	1.01707e+07
POS:901.7367@38.55			901.7367	38.55	5.46	Up	4.57e-07	6.16e-07	760936	1.07993e+06	181358	137682
POS:902.7342@53.62			902.7342	53.62	2.96	Up	5.47e-11	3.93e-10	7.43235e+06	2.08355e+06	2.44011e+06	789772
POS:903.7527@40.05			903.7527	40.05	6.5	Up	6.11e-09	1.55e-08	857837	566390	122925	69740.9
POS:903.7530@39.88			903.753	39.88	5.21	Up	9.55e-07	1.16e-06	1.75972e+06	1.64695e+06	422409	321028
POS:904.7563@39.72			904.7563	39.72	4.87	Up	3.22e-06	3.42e-06	867426	703419	209274	120655
POS:905.7681@38.98			905.7681	38.98	2.95	Up	0.00063	0.00033	1.65583e+06	1.21382e+06	741960	508152
POS:906.8412@72.90			906.8412	72.9	2.19	Up	0.00162	0.000746	4.25619e+06	2.31948e+06	1.82973e+06	819586
POS:915.7845@45.59			915.7845	45.59	2.59	Up	5.73e-05	4.14e-05	1.11756e+06	647833	475519	400336
POS:918.7075@53.65			918.7075	53.65	3.24	Up	6.73e-12	7.54e-11	3.78726e+06	1.07512e+06	1.10172e+06	265946
POS:921.0026@26.02			921.0026	26.02	0.44	Down	0.000656	0.00034	3.8975e+06	2.34041e+06	8.5484e+06	4.83132e+06
POS:924.7889@39.38			924.7889	39.38	0.2	Down	3.8e-08	7.59e-08	479473	273172	2.20359e+06	1.03516e+06
POS:926.8075@53.57			926.808	53.57	3.01	Up	6.09e-09	1.55e-08	2.35528e+06	705452	777372	370766
POS:929.7696@39.87			929.7696	39.87	5.58	Up	2.36e-05	1.88e-05	1.90684e+06	2.47707e+06	296249	174529
POS:936.7435@39.66			936.7435	39.66	2.81	Up	0.000271	0.000157	1.1248e+06	924304	411707	193396
POS:952.8218@48.96			952.8218	48.96	2.24	Up	9e-05	6.07e-05	310310	134101	124998	58038.2
