# Supplementary material for: Identification of Circulating Endocan-1 and Ether Phospholipids as Biomarkers for Complications in Thalassemia Patients
Source: Metabolites. 2021 Jan 26;11(2):70. doi: 10.3390/metabo11020070 (PMC7912378; doi:10.3390/metabo11020070)
Supplement: Supplementary file 1 [file metabolites-11-00070-s001.zip › Supp Excel file 2 _Table TDTM Male vs TDTM Female_20201016.xlsx]

## Sheet: Table Male vs Female
Lipids ID	Adduct	Mass	RT	Fold change	Regulation in TDTM Male vs TDTM Female	P-value	Q-value	Mean TDTM Female	Mean TDTM Male	SD TDTM female	SD TDTM Male
LPC18:2-a	[M+H]+	519.3324	7.89	1.25546	Up	0.00851137	0.523813	2.79742e+06	3.61949e+06	715633	1.47579e+06
LPC18:2-b	[M+H]+	519.3314	8.32	1.2563	Up	0.00643718	0.523813	2.82313e+07	3.61893e+07	7.35379e+06	1.2994e+07
LPC20:4-a	[M+H]+	543.3322	7.9	1.29053	Up	0.0268132	0.523813	1.0588e+06	1.5552e+06	327077	1.20173e+06
LPC20:4-b	[M+H]+	543.3323	8.28	1.25553	Up	0.0153423	0.523813	8.17411e+06	1.07884e+07	2.19615e+06	4.44314e+06
LPC22:4-b	[M+H]+	571.3635	9.81	1.36805	Up	0.00139205	0.523813	272785	377168	97515.5	134305
LPE18:2-b	[M+H]+	477.2855	8.52	1.27568	Up	0.0198726	0.523813	207266	263113	76042.9	110046
LPE20:4-a	[M+H]+	501.2869	8.14	1.48445	Up	0.0205608	0.523813	67058.3	130048	40027.4	155034
LPE20:4-b	[M+H]+	501.2861	8.49	1.33433	Up	0.00737	0.523813	247353	342924	90100.8	180603
PC(14:0_22:6)	[M+H]+	777.5307	18.45	0.773021	Down	0.0264522	0.523813	567640	489574	240305	309491
PC(15:0_22:6)	[M+H]+	791.5463	20.05	0.794225	Down	0.00636188	0.523813	598064	493195	206331	187774
PC(16:0_20:4)-a	[M+H]+	781.5616	21.69	0.737811	Down	0.0463617	0.527594	3.07074e+06	2.36935e+06	2.53464e+06	1.52761e+06
PC(18:2_22:4)	[M+H]+	833.5904	23.11	1.29962	Up	0.0119404	0.523813	156648	199612	59017.5	79128
PC(O-17:1/20:4)	[M+H]+	779.5809	25.31	1.25822	Up	0.0467628	0.527594	365119	439549	171117	178790
PE(O-16:1/18:1)	[M+H]+	701.5328	28.12	1.29856	Up	0.00977277	0.523813	149393	193103	51563.1	84674.8
PE(O-18:1/18:1)	[M+H]+	729.5662	32.21	1.26886	Up	0.0199842	0.523813	114242	142122	39789.7	59205.9
PE(O-18:1/18:2)	[M+H]+	727.5515	29.2	1.31683	Up	0.0121025	0.523813	367728	451210	159163	177188
PE(O-18:1/20:4)	[M+H]+	751.551	28.62	1.28559	Up	0.0197438	0.523813	1.86815e+06	2.33696e+06	703893	1.09069e+06
PE(O-18:2/18:2)	[M+H]+	725.5358	25.88	1.32592	Up	0.00674555	0.523813	169408	210800	73505.4	82091.9
PE(O-18:2/20:4)	[M+H]+	749.5357	25.35	1.25554	Up	0.0374117	0.523813	1.01782e+06	1.26873e+06	381350	565662
PE(O-20:1/20:4)	[M+H]+	779.5806	32.69	1.31059	Up	0.0254198	0.523813	93625.4	128969	43531.5	91267.6
SM(d18:0/18:0)	[M+H]+	732.6135	25.64	0.795149	Down	0.0240169	0.523813	1.62493e+06	1.31362e+06	600496	526831
		367.2712	1.88	1.55569	Up	0.00656702	0.523813	132771	186912	118206	91933.7
		958.9584	0.5	1.37121	Up	0.0218057	0.523813	260258	335817	135283	127723
		979.2699	39.83	1.33828	Up	0.0477411	0.52807	977316	1.26353e+06	593263	627099
		905.2512	38.35	1.31106	Up	0.0411839	0.523813	1.08272e+06	1.37203e+06	610871	605528
		908.25	38.35	1.30515	Up	0.0451241	0.527594	277759	350253	153661	158233
		368.3442	12.63	1.29482	Up	0.00884183	0.523813	216736	287075	65589.9	116939
		468.38	13.05	1.29359	Up	0.00996455	0.523813	123977	161323	43990.9	77484
		604.5421	24.91	1.28599	Up	0.0160385	0.523813	192078	230850	73138.7	70229.1
		117.0795	0.53	1.28458	Up	0.0161951	0.523813	263830	347722	95037	152990
		949.8022	49.3	1.2752	Up	0.0321117	0.523813	955181	1.15634e+06	441220	507997
		495.4181	11.27	1.27059	Up	0.00455786	0.523813	309918	407162	82390.5	146771
		1639.996	22.88	1.26169	Up	0.0145371	0.523813	438537	540999	150250	146885
		817.5964	26.18	1.25995	Up	0.0220871	0.523813	85547.6	111082	30050.8	47265.1
		795.6095	27.79	1.2543	Up	0.00170011	0.523813	1.35296e+06	1.7509e+06	271942	528710
		468.3808	12.63	1.25428	Up	0.0391752	0.523813	298627	390362	103945	198397
		942.7099	51.08	0.794083	Down	0.0308572	0.523813	4.35633e+06	3.36402e+06	2.06936e+06	1.26508e+06
		1514.1748	24.03	0.793429	Down	0.0234204	0.523813	132503	101500	53593.9	34860.9
		1591.1511	24.03	0.77909	Down	0.0426225	0.523813	191108	154566	94817.8	87181.7
		821.5557	16.41	0.775914	Down	0.0473687	0.52807	237200	172090	114559	72783.4
		1537.107	21.84	0.775884	Down	0.0447652	0.527594	100356	79681.6	55592	41326.3
		773.5558	17.17	0.765868	Down	0.0304362	0.523813	114750	79087.6	68655.5	31499.9
		426.3493	16.32	0.758989	Down	0.0158305	0.523813	113038	89127.3	38980.2	43473.4
		849.5865	19.59	0.753202	Down	0.0271233	0.523813	153591	121977	53912	62830.4
		813.5509	13.56	0.750117	Down	0.0354747	0.523813	239423	179150	111107	87685
		1593.1691	25.58	0.74514	Down	0.0111395	0.523813	1.70722e+06	1.31921e+06	717907	681797
		963.8179	51.06	0.742653	Down	0.0170896	0.523813	415702	317851	187202	148513
		662.5605	36.64	0.73881	Down	0.0365032	0.523813	644748	471018	378036	258035
		849.5873	18.89	0.728219	Down	0.0299349	0.523813	84790.5	72534.3	35390.6	52282.4
		892.7167	42.18	0.726608	Down	0.0424427	0.523813	1.69803e+06	1.35384e+06	838938	889321
		821.5556	17.69	0.710485	Down	0.00580872	0.523813	247174	165852	98670.5	55884.6
		662.5619	36.45	0.708255	Down	0.0101172	0.523813	495803	322635	302278	164540
		773.556	14.29	0.702866	Down	0.0349817	0.523813	173316	115514	94176.7	59023
		819.5459	15.15	0.701003	Down	0.00466985	0.523813	243551	156716	133514	61414.7
		2460.6486	21.78	0.6668	Down	0.00908465	0.523813	91524.9	66021.6	39829.7	43266
		1611.1234	21.78	0.658583	Down	0.00399605	0.523813	581780	404989	256637	257856
		837.5513	13.7	0.652744	Down	0.018485	0.523813	143005	88440.1	89391.3	51705.4
		579.353	9.43	0.622962	Down	0.0097993	0.523813	282491	129955	410258	78882.8
		817.5815	14.79	0.582197	Down	0.00127533	0.523813	160289	83919.6	160564	48176.5
